# Supplementary material for: PAnalyzer: A software tool for protein inference in shotgun proteomics
Source: BMC Bioinformatics. 2012 Nov 5;13:288. doi: 10.1186/1471-2105-13-288 (PMC3548767; doi:10.1186/1471-2105-13-288)
Supplement: Additional file 4 — Results reported by PLGS and PAnalyzer filtering low confidence peptides. Total protein extracts from HEK 293T cells have been analyzed in 5 replicate runs. In single run analysis, the number at the top row indicates the run identifier, while in multiple run analysis the number indicates the runs threshold. ProteinLynx Global Server rows show the number of hits and proteins reported, while the PAnalyzer rows show the number of proteins reported in the different evidence categories presented in the paper. The number of groups are indicated in parenthesis in the case of indistinguishable and ambiguous proteins. ProteinLynx Global Server (PLGS) cannot perform multiple run analysis. The peptide score filter is medium confidence (yellow). [file 1471-2105-13-288-S4.csv]

Single Run		#1	#2	#3	#4	#5
PLGS	Hit	143	161	144	129	134
	Protein	305	338	324	293	307
PAnalyzer	Conclusive	160	169	164	154	149
	Indistinguishable	76 (29)	101 (40)	85 (34)	68 (27)	94 (32)
	Ambiguous group	4 (1)	4 (1)	12 (3)	0	17 (2)
	Non-conclusive	64	60	63	71	45
	Filtered	1	4	0	0	2
Multiple Run		Th1	Th2	Th3	Th4	Th5
PLGS	Hit	-	-	-	-	-
	Protein	-	-	-	-	-
PAnalyzer	Conclusive	306	143	95	69	54
	Indistinguishable	118 (49)	107 (38)	107 (33)	99 (29)	84 (28)
	Ambiguous group	3 (1)	9 (2)	12 (2)	11 (2)	24 (2)
	Non-conclusive	88	84	83	67	65
	Filtered	3	175	221	272	291
