# Supplementary material for: PAnalyzer: A software tool for protein inference in shotgun proteomics
Source: BMC Bioinformatics. 2012 Nov 5;13:288. doi: 10.1186/1471-2105-13-288 (PMC3548767; doi:10.1186/1471-2105-13-288)
Supplement: Additional file 5 — Results reported by PLGS and PAnalyzer with only high confidence peptides. Total protein extracts from HEK 293T cells have been analyzed in 5 replicate runs. In single run analysis, the number at the top row indicates the run identifier, while in multiple run analysis the number indicates the runs threshold. ProteinLynx Global Server rows show the number of hits and proteins reported, while the PAnalyzer rows show the number of proteins reported in the different evidence categories presented in the paper. The number of groups are indicated in parenthesis in the case of indistinguishable and ambiguous proteins. ProteinLynx Global Server (PLGS) cannot perform multiple run analysis. The peptide score filter is high confidence (green). [file 1471-2105-13-288-S5.csv]

Single Run		#1	#2	#3	#4	#5
PLGS	Hit	143	161	144	129	134
	Protein	305	338	324	293	307
PAnalyzer	Conclusive	118	129	119	122	117
	Indistinguishable	86 (31)	90 (33)	75 (27)	85 (31)	78 (28)
	Ambiguous group	0	4 (1)	16 (3)	0	14 (1)
	Non-conclusive	63	69	81	65	60
	Filtered	38	46	33	21	38
Multiple Run		Th1	Th2	Th3	Th4	Th5
PLGS	Hit	-	-	-	-	-
	Protein	-	-	-	-	-
PAnalyzer	Conclusive	217	109	80	61	49
	Indistinguishable	105 (41)	112 (38)	100 (30)	91 (27)	70 (26)
	Ambiguous group	4 (1)	4 (1)	8 (1)	11 (2)	24 (2)
	Non-conclusive	85	90	83	73	64
	Filtered	107	203	247	282	311
